# Supplementary material for: GC-MS-based metabolite profiling of key differential metabolites between superior and inferior spikelets of rice during the grain filling stage
Source: BMC Plant Biol. 2021 Sep 28;21:439. doi: 10.1186/s12870-021-03219-8 (PMC8477532; doi:10.1186/s12870-021-03219-8)
Supplement: Supplementary file 2 — Additional file 2: Table S1. Significantly differential metabolites between 10 DAF of superior spikelets (SS) and inferior spikelets (IS). [file 12870_2021_3219_MOESM2_ESM.xls]

## Sheet: Sheet1
Table S1 Significantly different metabolites in superior and inferior spikelets
Ret.Time(min)	Differential metabolites	M2.VIP	super pathyway	sub-pathway	10 IS/10 SS
18.289	D-Fructose	6.42649	Carbohydrate metabolism	Starch and sucrose metabolism;	Up
				Fructose and mannose metabolism
35.247	Sucrose	4.07858	Carbohydrate metabolism	Starch and sucrosemetabolism	Down
18.991	d-Glucose	4.00892	Carbohydrate metabolism	Starch and sucrose metabolism	Up
18.223	Citric acid	4.00275	Carbohydrate metabolism	TCA cycle;Alanine, aspartate and glutamate metabolism	Up
19.198	D-Allose	3.41813	Carbohydrate metabolism	Fructose and mannose metabolism	Up
13.213	Malic acid	2.75327	Carbohydrate metabolism	TCA cycle	Up
13.879	L-5-Oxoproline	2.16165	Amino acid metabolism	Arginine and proline metabolism	Up
19.12	D-(-)-Fructose	1.64276	Carbohydrate metabolism	Starch and sucrose metabolism;	Up
				Fructose and mannose metabolism
16.597	D-Mannitold	1.45714	Carbohydrate metabolism	Fructose and mannose metabolism	Up
16.033	Asparagine	1.44191	Amino acid metabolism	Alanine, aspartate and glutamate metabolism	Up
16.861	L-(-)-Arabitol	1.33833	Carbohydrate metabolism	Pentose and glucuronate interconversions	Down
22.639	D-Gluconic acid	1.23041	Carbohydrate metabolism	Pentose phosphate pathway	Up
14.298	5-Hydroxynorvaline	1.19298	Unknown	Unknown	Down
24.566	Myo-Inositol	1.1845	Carbohydrate metabolism	Inositol phosphate metabolism	Down
38.074	D-(+)-Trehalose	1.07203	Carbohydrate metabolism	Starch and sucrose metabolism	Down
12.447	L-Aspartic acid	1.04325	Amino acid metabolism	Alanine, aspartate and glutamate metabolism ;	Up
				Glycine, serine and threonine metabolism;Arginine biosynthesis
12.906	Ethanamine	1.04055	Carbohydrate metabolism	Starch and sucrose metabolism	Down
