# Supplementary material for: GC-MS-based metabolite profiling of key differential metabolites between superior and inferior spikelets of rice during the grain filling stage
Source: BMC Plant Biol. 2021 Sep 28;21:439. doi: 10.1186/s12870-021-03219-8 (PMC8477532; doi:10.1186/s12870-021-03219-8)
Supplement: Supplementary file 3 — Additional file 3: Table S2. Significantly differential metabolites between 10 DAF and 25 DAF of inferior spikelets (IS). [file 12870_2021_3219_MOESM3_ESM.xls]

## Sheet: Sheet1
Table S2 The significantly different metabolites between 10 DAF and 25 DAF of inferior spikelets.
Ret.Time(min)	Differential metabolites	M2.VIP	super pathyway	sub-pathway	25 IS/ 10 IS
35.226	Sucrose	5.5267	Carbohydrate metabolism	Starch and sucrose metabolism	Up
18.61	D-Fructose	5.37983	Carbohydrate metabolism	Starch and sucrose metabolism;Fructose and mannose metabolism	Down
17.866	Citric acid	4.43579	Carbohydrate metabolism;	TCA cycle; Alanine, aspartate and glutamate metabolism	Down
18.88	D-(-)-Fructose,	2.81968	Carbohydrate metabolism	Starch and sucrose metabolism;Fructose and mannose metabolism	Down
19.341	d-Glucose	2.36339	Carbohydrate metabolism	Starch and sucrose metabolism	Down
13.966	Pyroglutamic acid	2.32327	Metabolism of other amino acids	Glutathione metabolism	Down
19.742	d-Galactose	2.16746	Carbohydrate metabolism	Galactose metabolism	Down
15.173	L-Glutamic acid	2.13144	Amino acid metabolism	Arginine biosynthesis;	Down
				Alanine, aspartate and glutamate metabolism; Arginine and proline metabolism
15.782	Asparagine	1.78568	Amino acid metabolism	Alanine, aspartate and glutamate metabolism	Down
16.597	D-Mannitol	1.75615	Carbohydrate metabolism	Fructose and mannose metabolism	Down
13.849	4-Aminobutanoic acid	1.69479	Amino acid metabolism	Alanine, aspartate and glutamate metabolism; Arginine and proline metabolism; beta-Alanine metabolism	Down
20.193	D-Allose	1.69347	Carbohydrate metabolism	Fructose and mannose metabolism	Down
37.664	D-Trehalose	1.69074	Carbohydrate metabolism; Environmental Information Processing; Membrane transport	Starch and sucrose metabolism; Biosynthesis of secondary metabolites; Phosphotransferase system; ABC transporters	Up
24.514	Myo-Inositol	1.63393	Carbohydrate metabolism	Inositol phosphate metabolism	Down
10.087	Silanol	1.54419	Unknown	Unknown	Up
9.786	L-Serine	1.50647	Amino acid metabolism	Glycine, serine and threonine metabolism	Down
7.134	Disiloxane	1.49802	Unknown	Unknown	Up
10.3	L-Threonine	1.41669	Amino acid metabolism	Glycine, serine and threonine metabolism; Valine, leucine and isoleucine biosynthesis	Down
14.88	L-Asparagine	1.3771	Amino acid metabolism;	Alanine, aspartate and glutamate metabolism	Down
13.383	Malic acid	1.37263	Carbohydrate metabolism	Citrate cycle (TCA cycle)	Down
13.8	L-5-Oxoproline	1.32136	Amino acid metabolism	Arginine and proline metabolism	Up
7.89	Oxalic acid	1.30855	Carbohydrate metabolism	Purine metabolism	Up
15.325	Glycerol	1.27331	Lipid metabolism	Pentose and glucuronate interconversions; Galactose metabolism; Glycerolipid metabolism	Up
44.93	L-Threitol	1.24648	Unknown	Unknown	Down
14.632	Pentanedioic acid	1.13689	Lipid metabolism	Fatty acid degradation	Down
22.81	Palmitic Acid	1.0507	Lipid metabolism	Fatty acid biosynthesis; Fatty acid elongation; Fatty acid degradation	Down
12.367	L-Aspartic acid	1.04491	Amino acid metabolism	Alanine, aspartate and glutamate metabolism ; Glycine, serine and threonine metabolism; Arginine biosynthesis	Down
