# Supplementary material for: GC-MS-based metabolite profiling of key differential metabolites between superior and inferior spikelets of rice during the grain filling stage
Source: BMC Plant Biol. 2021 Sep 28;21:439. doi: 10.1186/s12870-021-03219-8 (PMC8477532; doi:10.1186/s12870-021-03219-8)
Supplement: Supplementary file 4 — Additional file 4: Table S3. Significantly differential metabolites between 10 DAF of superior spikelets (SS) and 25 DAF of inferior spikelets (IS). [file 12870_2021_3219_MOESM4_ESM.xlsx]

## Sheet: Sheet1
Table S3 The significantly different metabolites between 10 DAF superior spikelets and 25 DAF inferior spikelets
Ret.Time(min)	Differential metabolites	M2.VIP	super pathyway	sub-pathway	10SS/25IS
18.88	L-(-)-Sorbose	4.00187	Carbohydrate metabolism	Fructose and mannose metabolism	Down
19.726	d-Glucose	3.42386	Carbohydrate metabolism	Starch and sucrose metabolism	Down
16.861	L-(-)-Arabitol	3.25539	Carbohydrate metabolism	Pentose and glucuronate interconversions	Up
15.233	L-Glutamic acid	2.37305	Amino acid metabolism	Arginine biosynthesis; Alanine, aspartate and glutamate metabolism	Up
35.249	Sucrose	2.31109	Carbohydrate metabolism	Starch and sucrose metabolism	Down
13.986	4-Aminobutanoic acid	2.24805	Amino acid metabolism	Alanine, aspartate and glutamate metabolism; Arginine and proline metabolism	Up
24.566	Myo-Inositol	1.86282	Carbohydrate metabolism	Inositol phosphate metabolism	Up
14.298	5-Hydroxynorvaline	1.78939	Unknown	Unknown	Up
24.532	Scyllo-Inositol	1.68453		Biosynthesis of antibiotics	Up
13.421	Malic acid	1.68137	Carbohydrate metabolism	Citrate cycle (TCA cycle)	Down
12.906	Ethanamine	1.6247	Unknown	Unknown	Up
22.845	Palmitic Acid	1.56144	Lipid metabolism	Fatty acid biosynthesis; Fatty acid elongation; Fatty acid degradation	Up
12.113	L-Aspartic acid	1.56119	Amino acid metabolism	Alanine, aspartate and glutamate metabolism ; Glycine, serine and threonine metabolism; Arginine biosynthesis	Down
7.134	Disiloxane	1.54353	Unknown	Unknown	Down
10.367	L-Threonine	1.44244	Amino acid metabolism	Glycine, serine and threonine metabolism; Valine, leucine and isoleucine biosynthesis	Up
9.787	L-Serine	1.40349	Amino acid metabolism	Glycine, serine and threonine metabolism	Up
49.444	Heptasiloxane	1.40273	Unknown	Unknown	Up
7.89	Oxalic acid	1.34803	Carbohydrate metabolism	Purine metabolism; Glyoxylate and dicarboxylate metabolism	Down
38.689	D-(+)-Trehalose	1.34646	Carbohydrate metabolism	Starch and sucrose metabolism	Up
20.522	4-Coumaric acid	1.31516	Amino acid metabolism	Phenylalanine metabolism	Up
15.451	Glycerol	1.28548	Lipid metabolism	Pentose and glucuronate interconversions;	Down
7.225	L-Alanine	1.27191	Amino acid metabolism	Alanine, aspartate and glutamate metabolism	Up
44.939	Silane	1.2717	Unknown	Unknown	Up
13.966	Pyroglutamic acid	1.17505	Metabolism of other amino acids	Glutathione metabolism	Down
17.389	Phosphoric acid	1.16561	Energy metabolism	Oxidative phosphorylation	Up
18.223	Citric acid	1.1567	Carbohydrate metabolism;	TCA cycle; Alanine, aspartate and glutamate metabolism	Down
11.673	Serine	1.12181	Amino acid metabolism	Glycine, serine and threonine metabolism	Up
10.675	Butanedioic acid	1.12009	Carbohydrate metabolism;	Glycolysis / Gluconeogenesis; Citrate cycle (TCA cycle); Alanine, aspartate and glutamate metabolism	Up
38.747	D-(+)-Turanose	1.10191	Unknown	Unknown	Up
16.364	D-Arabinose	1.08506	Unknown	Unknown	Up
12.862	L-Proline	1.05962	Amino acid metabolism	Arginine and proline metabolism	Up
32.598	Uridine	1.04197	Unknown	Unknown	Up
16.099	L-(+)-Erythrulose	1.0134	Unknown	Unknown	Down
30.748	D-Glucuronic acid	1.00566	Unknown	Unknown	Up
19.12	D-(-)-Fructose	1.00453	Carbohydrate metabolism	Starch and sucrose metabolism;Fructose and mannose metabolism	Down
